# Supplementary material for: Coupling relationship between cold chain logistics and economic development: A investigation from China
Source: PLoS One. 2022 Feb 25;17(2):e0264561. doi: 10.1371/journal.pone.0264561 (PMC8880921; doi:10.1371/journal.pone.0264561)
Supplement: S1 Raw data — (XLSX) [file pone.0264561.s001.xlsx]

## Sheet: original data
		2010	2011	2012	2013	2014	2015	2016	2017	2018	2019
Y1	Per capita GDP (Yuan)	30808	36302	39874	43684	47005	50028	53680	59201	64644	70892
Y2	Total investment in fixed assets ( billion Yuan)	251684	311485	374695	446294	512021	562000	696466	641238	645675	560874
Y3	Added value in the tertiary industry (billion Yuan)	182059	216120	244852	277979	308082	346178	383374	425912	469575	534233
Y4	Per capita retail sales of consumer goods (Yuan)	11707.6	13653.9	15532.3	17843	19875.4	21885.9	24028.7	26349.8	27213.4	29403.5
Y5	Proportion of total import and export trade to GDP (%)	0.489475	0.48449	0.453341	0.435388	0.412053	0.35788	0.328874	0.338834	0.338781	0.318413
Y6	Proportion of foreign direct investment to GDP (%)	0.0173704	0.0153624	0.0130936	0.012286	0.011452	0.0114623	0.0113052	0.0107844	0.00991209	0.00961424
Y7	Per capita main food consumption (Kg)	336.63	330.25	326.86	364.8	360.3	359.2	364.8	363.8	361.6	374.2
Y8	Per capita disposable income gap (Yuan)	13190.4	14832.5	16648.1	17037.4	18355	19773.1	21252.8	22963.8	24633.8	26338.1
Y9	Number of Employed Persons (ten thousand)	76109	76402	76704	76977	77253	77451	77603	77640	77586	77471
Y10	Household consumption level (Yuan)	10550	12646	14075	15615	17271	18929	20877	23070	25378	27563
		2010	2011	2012	2013	2014	2015	2016	2017	2018	2019
X1	Proportion of road cold chain transportation revenue to total revenue (%)	0.689737	0.708333	0.727273	0.747619	0.757333	0.75	0.749778	0.74902	0.749827	0.734002
X2	Proportion of revenue of top 100 cold chain enterprises to total revenue (%)	0.0839976	0.0883437	0.0928909	0.0977063	0.09888	0.0966278	0.09056	0.101894	0.103326	0.162135
X3	Total food cold chain logistics (million Yuan)	14100	15900	18300	21000	25000	30000	34000	40000	48100	60000
X4	Road cold chain freight growth rate (%)	0.258231	0.339849	0.277647	0.276243	0.284271	0.280899	0.15	0.149962	0.149973	0.150026
X5	Road cold chain freight turnover (million tons/km)	409	469	538	617	735	880	1000	1180	1320	1537
X6	Food cold chain logistics demand (ten thousand tons)	6541.8	6922.4	6727	7720	9190	11030	12500	14750	18870	23550
X7	Number of cold chain logistics employees (ten thousand)	7.0961	6.65311	6.88959	8.98392	10.0867	11.6934	12.5742	13.3528	13.9152	16.31
X8	Urban cold chain expenditure growth rate (%)	0.15	0.151034	0.102606	0.126987	0.100292	0.0911506	0.0970555	0.0666931	0.065773	0.100323
X9	Per capita cold storage capacity (m3/per person)	0.0335286	0.0455917	0.0552231	0.0624213	0.0855157	0.0958435	0.107009	0.121047	0.131835	0.152335
X10	Refrigerated vehicle growth rate (%)	0.279278	0.254739	0.274143	0.349633	0.375	0.230567	0.231263	0.217391	0.285714	0.195439
	公路冷链货运量（万吨）	2521	3172	4250	5430	6930	8900	11400	13110	15076	17337
	公路冷链货运量增长率（%）		0.258231	0.339849	0.277647	0.276243	0.284271	0.280899	0.15	0.149962	0.149973

## Sheet: Weight
	weight(%)			weight(%)
Y1	0.0915435		X1	0.040657
Y2	0.0816991		X2	0.13531
Y3	0.104881		X3	0.105991
Y4	0.0941939		X4	0.140259
Y5	0.145796		X5	0.0948584
Y6	0.141347		X6	0.148553
Y7	0.0883895		X7	0.0996793
Y8	0.084886		X8	0.0833951
Y9	0.0701081		X9	0.0736709
Y10	0.0971553		X10	0.0776256

## Sheet: coupling relationship
Year	Cold chain development index U	Economy development index G	Coupling degree C	Coupling stages	Coupling coordination degree D	Coupling coordination grade
2010	0.2033	0.3904	0.949	High level coupling stage	0.5307	Coordination
2011	0.2881	0.3964	0.9874	High level coupling stage	0.5813	Coordination
2012	0.2405	0.3708	0.977	High level coupling stage	0.5465	Coordination
2013	0.3642	0.4744	0.9913	High level coupling stage	0.6447	Basic coordination
2014	0.4205	0.484	0.9975	High level coupling stage	0.6717	Basic coordination
2015	0.4011	0.4834	0.9957	High level coupling stage	0.6636	Basic coordination
2016	0.3481	0.5304	0.9782	High level coupling stage	0.6555	Basic coordination
2017	0.3969	0.5582	0.9856	High level coupling stage	0.6861	Basic coordination
2018	0.5075	0.5689	0.9984	High level coupling stage	0.733	Moderate coordination
2019	0.7186	0.5954	0.9956	High level coupling stage	0.8088	Good coordination

## Sheet: Average correlation degree
	X1	X2	X3	X4	X5	X6	X7	X8	X9	X10	Average
Y1	0.6743	0.7236	0.8299	0.4868	0.8961	0.7735	0.8847	0.5657	0.94	0.5479	0.7322
Y2	0.7968	0.6165	0.6863	0.5342	0.7268	0.6491	0.7219	0.5197	0.7881	0.5347	0.6574
Y3	0.6554	0.7511	0.8614	0.4765	0.9326	0.7998	0.9162	0.5516	0.9496	0.5392	0.7433
Y4	0.7136	0.702	0.7869	0.4937	0.8387	0.739	0.8461	0.5312	0.9234	0.527	0.7102
Y5	0.4733	0.5976	0.4895	0.8043	0.4743	0.5015	0.468	0.7903	0.4799	0.7054	0.5784
Y6	0.4637	0.6575	0.587	0.693	0.5585	0.588	0.5346	0.7851	0.5343	0.7252	0.6127
Y7	0.7174	0.631	0.7301	0.564	0.7484	0.7157	0.7944	0.5113	0.776	0.5786	0.6767
Y8	0.5188	0.5497	0.5275	0.7721	0.5198	0.5166	0.526	0.778	0.5362	0.6627	0.5907
Y9	0.8078	0.586	0.6444	0.5351	0.6757	0.6156	0.669	0.5099	0.7209	0.5563	0.6321
Y10	0.6815	0.7269	0.8254	0.4812	0.888	0.7697	0.8938	0.5538	0.957	0.5368	0.7314
Average	0.6503	0.6542	0.6968	0.5841	0.7259	0.6669	0.7255	0.6097	0.7605	0.5914	0.6665
